# Supplementary material for: HS 3D-SeboSkin Model Enables the Preclinical Exploration of Therapeutic Candidates for Hidradenitis Suppurativa/Acne Inversa
Source: Pharmaceutics. 2023 Feb 12;15(2):619. doi: 10.3390/pharmaceutics15020619 (PMC9967844; doi:10.3390/pharmaceutics15020619)
Supplement: Supplementary file 1 [file pharmaceutics-15-00619-s001.zip]

Archive with 1 entries (1 files):
- pharmaceutics-2172680-supplementary.pdf
